# Supplementary material for: Global Trends and Factors Associated with the Illegal Killing of Elephants: A Hierarchical Bayesian Analysis of Carcass Encounter Data
Source: PLoS One. 2011 Sep 2;6(9):e24165. doi: 10.1371/journal.pone.0024165 (PMC3166301; doi:10.1371/journal.pone.0024165)
Supplement: Table S3 — Country data. Country-level covariates for each site. (XLS) [file pone.0024165.s012.xls]

## Sheet: Country Data
Country	HDevI	LifeExp	EduAtt	GDP	ODAid	DomIvry	CorrPI	VoicAcc	PolStab	GovEff	RegQual	RuleLaw	ConCorr	PopGth
bd	0.55	0.64	0.5	2053	8.41	0	2	-0.59	-1.4	-0.8	-0.86	-0.77	-1.08	1.8
bf	0.37	0.44	0.26	1213	47.21	6	2.9	-0.34	0.04	-0.83	-0.34	-0.45	-0.4	3
bj	0.44	0.51	0.4	1141	41.09	6	2.7	0.36	0.35	-0.57	-0.47	-0.56	-0.43	3.1
bw	0.65	0.39	0.77	12387	38.61	0	5.4	0.5	0.92	0.66	0.45	0.66	0.92	1.2
cd	0.41	0.35	0.56	714	31.1	15	1.9	-1.4	-2.45	-1.8	-1.35	-1.76	-1.31	3.2
cf	0.38	0.31	0.42	1224	22.72	12.5	2	-1.06	-1.76	-1.38	-1.24	-1.52	-0.91	1.7
cg	0.55	0.48	0.74	1262	401.33	12.5	2.1	-1.14	-0.94	-1.37	-1.2	-1.23	-1.06	2.2
ci	0.43	0.37	0.46	1648	6.38	15.5	2.1	-1.23	-2.12	-1.36	-0.98	-1.54	-1.1	1.8
cm	0.53	0.41	0.66	2299	23.2	13.5	2.4	-0.98	-0.33	-0.88	-0.71	-1.03	-0.95	2.1
cn	0.78	0.79	0.84	6757	1.32	12	3.5	-1.72	-0.28	0.19	-0.24	-0.45	-0.61	0.6
er	0.48	0.53	0.52	1109	79.13	6	2.8	-2.1	-1.03	-1.27	-1.95	-1.1	-0.59	3.6
ga	0.68	0.52	0.8	6954	41.69	10	3.3	-0.89	0.15	-0.68	-0.49	-0.6	-0.88	1.5
gh	0.55	0.57	0.56	2480	49.08	8.5	3.7	0.51	0.23	-0.17	-0.01	-0.03	-0.09	2.1
gn	0.46	0.5	0.35	2316	20.21	6.5	1.9	-1.26	-2.12	-1.43	-1.14	-1.46	-1.34	2
id	0.73	0.75	0.83	3843	10.96	7.5	2.3	-0.15	-1.08	-0.39	-0.3	-0.7	-0.69	1.2
in	0.62	0.65	0.62	3452	1.52	4	3.5	0.41	-0.98	0.05	-0.22	0.13	-0.39	1.5
ke	0.52	0.45	0.69	1240	21.19	-2	2.1	-0.1	-1.08	-0.6	-0.27	-0.94	-0.96	2.6
kh	0.6	0.55	0.69	2727	37.26	11	2	-0.87	-0.52	-0.86	-0.51	-1.1	-1.11	1.7
la	0.6	0.64	0.66	2039	50.37	10.5	1.9	-1.66	-0.04	-0.87	-1.08	-0.98	-1.04	1.7
ml	0.38	0.47	0.28	1033	59.54	6	2.7	0.26	-0.1	-0.58	-0.3	-0.38	-0.4	3
mm	0.58	0.6	0.76	1027	2.85	14.5	1.4	-2.18	-1.26	-1.64	-2.23	-1.42	-1.47	0.9
my	0.81	0.81	0.84	10882	1.07	5	5.1	-0.57	0.23	1.11	0.53	0.52	0.23	1.8
mz	0.38	0.3	0.44	1242	62.54	12	2.8	-0.05	0.24	-0.41	-0.44	-0.68	-0.62	2.1
na	0.65	0.44	0.78	7586	60.17	3.5	4.5	0.54	0.91	0.18	0.01	0.11	0.21	1.3
ne	0.37	0.51	0.27	781	38.83	6	2.6	-0.41	-0.67	-0.86	-0.56	-0.9	-0.89	3.5
ng	0.47	0.36	0.65	1128	45.54	16	2.2	-0.59	-2.09	-0.98	-0.93	-1.17	-1.02	2.4
rw	0.45	0.34	0.6	1206	62.37	7.5	2.8	-1.25	-0.11	-0.35	-0.63	-0.6	-0.1	2.5
td	0.39	0.42	0.3	1427	37.43	8	1.8	-1.41	-1.89	-1.44	-1.16	-1.4	-1.23	3.1
th	0.78	0.74	0.86	8677	-2.85	17	3.3	-0.61	-1.01	0.17	0.11	-0.07	-0.41	0.7
tz	0.47	0.43	0.63	744	38.8	-2	3.2	-0.13	-0.18	-0.46	-0.31	-0.33	-0.45	2.5
ug	0.51	0.41	0.66	1454	41.32	-1	2.8	-0.48	-1.09	-0.43	-0.2	-0.61	-0.78	3.2
vn	0.73	0.81	0.82	3071	22.18	11	2.6	-1.6	0.28	-0.35	-0.43	-0.46	-0.68	1.4
za	0.67	0.43	0.81	11110	14.59	7.5	5.1	0.71	0.04	0.72	0.42	0.13	0.33	0.7
zm	0.43	0.26	0.66	1023	82.28	4.5	2.6	-0.23	0.14	-0.62	-0.52	-0.59	-0.59	1.9
zw	0.51	0.27	0.77	2038	28.02	12.5	2.1	-1.54	-1.47	-1.35	-2.27	-1.72	-1.32	0.8
